# Supplementary material for: UV-B Radiation Exhibited Tissue-Specific Regulation of Isoflavone Biosynthesis in Soybean Cell Suspension Cultures
Source: Foods. 2024 Jul 28;13(15):2385. doi: 10.3390/foods13152385 (PMC11312073; doi:10.3390/foods13152385)
Supplement: Supplementary file 1 [file foods-13-02385-s001.zip]

Archive with 1 entries (1 files):
- foods-3116472-supplementary.pdf
